# Supplementary material for: ER O-glycosylation in synovial fibroblasts drives cartilage degradation
Source: Nat Commun. 2025 Mar 14;16:2535. doi: 10.1038/s41467-025-57401-9 (PMC11909126; doi:10.1038/s41467-025-57401-9)
Supplement: Supplementary file 4 — Source Data [file 41467_2025_57401_MOESM4_ESM.xlsx]

## Sheet: Fig 1
Raw data for Figure 1b (Ratio of VVL intensity to Nuclei intensity):
	Normal	RA	OA	PSA
Core 1	0.081526	0.287536	0.243253	0.119973
Core 2	0.191188	0.314829	0.677446	0.267267
Core 3	0.291735	0.4	0.94541	0.148758
Core 4	0.200109	0.281053	0.311177	0.230327
Core 5	0.204338	0.433648	1.2501	0.704977
Core 6	0.245539	0.283285	0.861031
Core 7	0.352382	0.5	0.343052
Core 8		0.45	0.66449
Core 9		0.97	0.223272
Core 10		0.437728	0.368916
Core 11		0.314614	0.5387
Core 12		0.342971	0.369742
Core 13		0.7	0.459616
Core 14		0.332739	0.500178
Core 15		0.586795	0.713082
Core 16		0.38774	0.859164
Core 17		0.561097	0.828157
Core 18		0.46	0.377668
Core 19			0.884753
Core 20			1.28386
Core 21			0.592922
Raw data for Figure 1e (Arthritis scores):
	Day 0	Day 7	Day 10	Day 14
Mouse 1	0	11	11	7
Mouse 2	0	12	14	3
Mouse 3	0	11	15	6
Mouse 4	0	12	15	11
Raw data for Figure 1g (VVL intensity per nuclei):
	Day 0	Day 7	Day 10	Day 14
Joint image 1	12023.5	58862.3	34559.9	32486.7
Joint image 2	16571.5	54015.1	29287.4	21969.5
Joint image 3	16367.8	51851.6	45675.5	25213.6
Joint image 4	17525.1	69022.2	50848.8	20160.1
Joint image 5	22114.9	35142	44248	46768.5
Joint image 6	39486.9	37623	64925.5	28091.2
Joint image 7	20178.4	36525.4	29173.5	26134
Joint image 8	29796.9	22302.8	52121.5	21239

## Sheet: Fig2
Raw data for Figure 2d (HPL intensity per cell):
Plate coating
		HCSF			OASF			RASF
No coating	UT	980000	1020000	1020000	1300000	1360000	1380000	1890000	1600000	1358000
No coating	CYTO	905000	956000	1030000	1730000	1610000		2490000	2100000
		HCSF			OASF			RASF
Cartilage ECM	UT	1220000	1330000	1330000	2580000	2690000		2530000	2790000
Cartilage ECM	CYTO	1100000	1140000	1120000	2250000	2710000		2610000	2850000
		HCSF			OASF			RASF
Collagen I ECM	UT	1360000	1300000	1250000	2650000	2120000		2680000	2280000
Collagen I ECM	CYTO	972000	1130000	1160000	2670000	2680000		2560000	2456000
Raw data for Figure 2g (Manders coefficient):
	UT	UT	CYTO ECM	CYTO ECM
	M1 (fraction of A overlapping B)	M2 (fraction of B overlapping A)	M1 (fraction of A overlapping B)	M2 (fraction of B overlapping A)
Cell 1	0.77	0.021	0.919	0.463
Cell 2	0.768	0.013	0.898	0.564
Cell 3	0.803	0.173	0.873	0.516
Cell 4	0.582	0.117	0.992	0.294
Cell 5	0.582	0.241	0.943	0.247
Cell 6	0.795	0.158	0.995	0.282
Cell 7	0.711	0.12	0.964	0.383
Cell 8	0.78	0.198	0.991	0.805
Cell 9	0.836	0.141	0.943	0.704
Cell 10	0.859	0.125	0.945	0.504
Cell 11	0.852	0.187	0.999	0.882
Cell 12	0.807	0.262	0.876	0.702
Cell 13	0.837	0.171	0.9169	0.891
Cell 14	0.963	0.17	0.85	0.784
Cell 15	0.816	0.181	0.561	0.732
Cell 16	0.98	0.092	0.686	0.297
Cell 17	0.892	0.092	0.83	0.557
Cell 18	0.994	0.096	0.844	0.618
Cell 19	0.975	0.116	0.69	0.87
Cell 20	0.887	0.252	0.86	0.804
Cell 21	0.841	0.266	0.97	0.59
Cell 22	0.719	0.118	0.882	0.616
Cell 23	0.796	0.28	0.856	0.439
Cell 24			0.946	0.252
Cell 25			0.996	0.648
Cell 26			0.793	0.611
Cell 27			0.78	0.64
Cell 28			0.993	0.313
Cell 29			0.749	0.308
Cell 30			0.635	0.564
Cell 31			0.496	0.529
Cell 32			0.896	0.448
Cell 33			0.782	0.615
Cell 34			0.993	0.388
Cell 35			0.836	0.363
Cell 36			0.998	0.382

## Sheet: Fig3
Raw data for Figure 3b
	UT -DOX	UT +DOX	CYTO -DOX	CYTO +DOX
Image 1	0	10	225.3	120
Image 2	0.1	0	202.2	120
Image 3	0	0.21	260	130
Image 4	0.25	0	325	450
Image 5	0.3	0.5	450	89
Image 6	0	0.14	455.25	110
Image 7	0.12	0	352.54	132.58
Image 8	0.25	0	289.87	104.58
Image 9	0.145	3.58	351.477	65.872
Image 10	0.254	1.47	350.548	251.87
Image 11	0.025	0.0125	352.554	161.78
Image 12	0.142	1.425	570.588	245.87
Image 13	0.054	0.123	485.44	192.57
Image 14	0.254	0.1258	122.58	88.97
Image 15	0.125	0.447	115.87	65.78
Raw data for Figure 3f (Change in paw thickness):
	Col6a1Cre Front paw	Col6a1Cre ER-2Lec Front paw	Col6a1Cre Hind paw	Col6a1Cre ER-2Lec Hind paw
Mouse 1	17	1	14	0
Mouse 2	14	1	15	2
Mouse 3	7	0	5	2
Mouse 4	5	4	10	7
Mouse 5	12	2	10	0
Raw data for Figure 3g (Arthritis scores):
	Col6a1Cre	Col6a1Cre ER-2Lec
Mouse 1	17	1
Mouse 2	14	1
Mouse 3	7	0
Mouse 4	5	4
Mouse 5	12	2
Raw data for Figure 3j (Alcian blue quantification):
	Col6a1Cre	Col6a1Cre ER-2Lec
Joint image 1	0.412091	0.603228
Joint image 2	0.397617	0.647033
Joint image 3	0.451151	0.606445
Joint image 4	0.538094	0.739501
Joint image 5	0.667987	0.844143
Joint image 6	0.571852	0.755112
Joint image 7	0.455489	0.819107

## Sheet: Fig4
Raw data for Figure 4b (Densitometry (% of input)):
Experiment	UT -DOX	UT +DOX	CYTO ECM -DOX	CYTO ECM +DOX
1	0.11	0.14	0.34	0.035
2	0.0233	0.012	0.44	0.14
3	0.0214375	0.01625	0.225	0.15625
Raw data for Figure 4d (% cell surface CNX expressing cells):
UT -DOX	UT +DOX	CYTO ECM -DOX	CYTO ECM +DOX
22.55	19.66	34.47	20.18
17.89	15.5714	38.58	18.56
16.67	14.56	29.86	19.58
24.52	23.56	41.25	25.86
Raw data for Figure 4f (% cell surface CNX expressing cells):
	HCSF			OASF			RASF
UT	6.92	5.87	7.15	10.15	11.09	12.47	14.23	12.24	13.58
CYTO ECM	11.09	10.9	14.28	25.54	27.47	28.47	39.37	36.25	30.28

## Sheet: Fig5
Raw data for Figure 5c (Degradation area per cell):
	Isotype	Anti-CNX
1	584.652	24.2251
2	430.69	0.098902
3	176.539	41.9715
4	76.4788	13.4473
5	50.7166	16.6752
6	299.724	22.9245
7	744.018	92.742
8	16.7203	0.065757
9	148.538	15.9591
10	76.348	2.69403
11	450.861
Raw data for Figure 5f (Change in paw thickness):
			Isotype control						Anti-CNX
Day	Mouse 1	Mouse 2	Mouse 3	Mouse 4	Mouse 5		Day	Mouse 1	Mouse 2	Mouse 3	Mouse 4
0	0	0	0	0	0		0	0	0	0	0
4	2.01	2	1	4	1		4	1	4	1	1
7	18.6	15.8	14	15	10		7	3	4	0	2
10	18.7	15.6	17	14	7		10	4	3	1	2
Raw data for Figure 5g (Arthritis scores):
	Isotype	anti-CNX
Mouse 1	14	4
Mouse 2	10	8
Mouse 3	8	4
Mouse 4	9	5
Mouse 5	10
Raw data for Figure 5i (Alcian blue positive area per mm2 articular cartilage):
	Isotype	anti-CNX
Joint image 1	0.215178	0.334599
Joint image 2	0.383727	0.758352
Joint image 3	0.255605	0.567184
Joint image 4	0.232639	0.557483
Joint image 5	0.212093	0.332629
Joint image 6	0.209153	0.289497
Joint image 7	0.12579	0.384331
Joint image 8	0.0879	0.1578
Joint image 9	0.2578
Joint image 10	0.4578

## Sheet: Supp fig1
Raw data for Supplementary Figure 1b (Mean lectin intensity per nuclei):
DSL staining					ECL staining					MALII staining
Normal	RA	OA	PSA		Normal	RA	OA	PSA		Normal	RA	OA	PSA
0.114	0.97	0.76	0.14		0.9	0.7	0.35	0.44		0.79	0.79	0.73	0.73
0.5	1.2	1.11	0.41		0.052	0.67	0.38	0.23		0.91	0.76	0.79	0.79
0.64	1.5	1.2			0.82	0.91	0.37	0.67		1.02	0.88	0.83	0.8
2.73	1.7	1.32			0.88	0.94	0.47	0.94		1.025	0.91	0.84	0.91
	1.91	1.47			1.67	1.02	0.48	1.14		1.029	0.95	0.87	0.94
	2.38	1.2			1.73	1	0.55	1.38		1.015	0.97	0.8646	0.935
	2.64	1.7				1.29	0.91				1.02	0.84
	2.82	1.94				1.26	0.85				1.08	1.01
	3.4	2				1.41	1.13				1.08	1.05
	3.5	2.05				1.44	1.14				1.015	1.045
		2.2				1.5	1.29				1.012	1.06
		2.52				2.5	2.14				1.01	0.85
Raw data for Supplementary Figure 1d (Mean GFP intensity per cell):
		Dox-
	Well 1	Well 2	Well 3
GFP	328.454	327.363	318.401
ER-G1	347.066	323.32	325.265
Golgi-G1	370.147	397.598	379.202
		Dox+
	Well 1	Well 2	Well 3
GFP	325.116	322.096	325.931
ER-G1	362.911	353.268	351.966
Golgi-G1	358.994	373.354	366.114
Raw data for Supplementary Figure 1e (Mean HPL intensity per cell):
	Dox-
	Well 1	Well 2	Well 3
GFP	1448.35	1838.96	1879.83
ER-G1	2127.28	2704.62	2182.96
Golgi-G1	1805.3	1782.48	1967.56
		Dox+
	Well 1	Well 2	Well 3
GFP	2380.62	2484.16	1951.87
ER-G1	6417.86	6533.1	6507.65
Golgi-G1	1665.62	2111.83	1947.15
Raw data for Supplementary Figure 1f (GALNT2 intensity/ Area):
			Area	Mean	Min	Max	IntDen	RawIntden	MinThr	MaxThr	CTCF	CTCF/Area
A1	RA	A1	23.088	81.193	30	254	1874.59	17276224	30	1e+30	930.36	40.2963
B1	RA	B1	28.384	78.561	30	254	2229.9	20550765	30	1e+30	1069.08	37.6649
C1	RA	C1	32.404	91.394	30	254	2961.54	27293570	30	1e+30	1610.04	49.6863
D1	RA	D1	28.079	82.473	30	254	2315.8	21342393	30	1e+30	1144.68	40.7664
E1	RA	E1	45.518	74.998	30	254	3413.74	31460979	30	1e+30	1533.57	33.6915
F1	RA	F1	41.565	76.322	30	254	3172.32	29236061	30	1e+30	1455.43	35.0158
A2	RA	A2	14.025	66.352	30	254	930.588	8576297	30	1e+30	357.008	25.4551
B2	RA	B2	22.502	75.094	30	254	1689.81	15573263	30	1e+30	769.543	34.1989
C2	RA	C2	31.201	86.7	30	254	2705.12	24930411	30	1e+30	1403.79	44.9919
D2	RA	D2	26.255	77.825	30	254	2043.33	18831305	30	1e+30	948.283	36.1182
E2	RA	E2	51.271	79.614	30	254	4081.91	37618861	30	1e+30	1964.11	38.3084
F2	RA	F2	41.753	75.813	30	254	3165.41	29172424	30	1e+30	1440.76	34.5068
A3	PSA	A3	21.264	55.715	30	254	1184.7	10918231	30	1e+30	332.953	15.6581
B3	PSA	B3	17.01	58.563	30	254	996.147	9180493	30	1e+30	314.794	18.5064
C3	PSA	C3	35.283	96.686	30	254	3411.37	31439146	30	1e+30	1939.78	54.9778
D3	PSA	D3	35.937	114.161	30	254	4102.65	37810063	30	1e+30	2603.79	72.4544
E3	PSA	E3	27.929	70.199	30	254	1960.57	18068605	30	1e+30	806.934	28.8923
F3	PSA	F3	9.368	59.25	30	254	555.076	5115583	30	1e+30	168.121	17.9463
A4	Normal	A4	10.841	52.026	30	254	564.027	5198071	30	1e+30	129.78	11.9712
B4	Normal	B4	12.467	52.85	30	254	658.9	6072418	30	1e+30	159.522	12.7955
C4	Normal	C4	30.312	71.76	30	254	2175.2	20046685	30	1e+30	932.777	30.7725
D4	Normal	D4	22.483	69.774	30	254	1568.75	14457576	30	1e+30	647.214	28.7868
E4	Normal	E4	23.078	68.116	30	254	1572.01	14487664	30	1e+30	620.091	26.8693
F4	Normal	F4	27.931	73.374	30	254	2049.42	18887462	30	1e+30	897.323	32.1264
A5	OA	A5	26.59	92.745	30	254	2466.13	22727860	30	1e+30	1279.21	48.1086
B5	OA	B5	24.528	91.321	30	254	2239.95	20643335	30	1e+30	1145.06	46.684
C5	OA	C5	18.458	81.247	30	254	1499.7	13821227	30	1e+30	743.142	40.2613
D5	OA	D5	23.759	72.452	30	254	1721.38	15864257	30	1e+30	747.548	31.4638
E5	OA	E5	23.406	68.537	30	254	1604.16	14783944	30	1e+30	638.71	27.2883
F5	OA	F5	26.704	75.585	30	254	2018.39	18601515	30	1e+30	916.907	34.336
A6	OA	A6	15.234	82.748	30	254	1260.55	11617223	30	1e+30	580.534	38.1078
B6	OA	B6	23.628	102.978	30	254	2433.16	22423958	30	1e+30	1378.45	58.3396
C6	OA	C6	24.791	88.651	30	254	2197.75	20254488	30	1e+30	1181.62	47.6632
D6	OA	D6	33.441	74.25	30	254	2482.95	22882917	30	1e+30	1112.28	33.2608
A7	OA	A7	31.601	82.411	30	254	2604.25	24000777	30	1e+30	1193.65	37.7724
B7	OA	B7	34.717	92.349	30	254	3206.13	29547660	30	1e+30	1656.43	47.7123
Raw data for Supplementary Figure 1i (Arthritis scores):
Days	0	7	14	21	23	26	28	33	35
Mouse 1	0	0	0	2	2	2	3	7	9
Mouse 2	0	0	0	13	12	11	12	12	13
Mouse 3	0	0	0	0	0	0	3	15	16
Mouse 4	0	0	0	2	2	2	6	11	13
Mouse 5	0	0	0	0	1	3	14	16	13
Mouse 6	0	0	0	0	0	2	4	4	3
Mouse 7	0	0	0	4	4	4	6	9	8
Raw data for Supplementary Figure 1j (Change in paw thickness):
Days	0	7	14	21	23	26	28	33	35
Mouse 1	0	0	0	0.31	0.36	0.56	0.43	2.57	2.85
Mouse 2	0	0.3	0.14	5.51	5.62	4.87	4.9	4.48	4.61
Mouse 3	0	0.08	-0.02	0.06	0.11	0.19	1.16	4.86	5.2
Mouse 4	0	-0.1	-0.2	0.42	0.32	0.33	1.58	3.59	3.42
Mouse 5	0	0.04	-0.13	0.08	0.22	1.26	3.94	5.22	4.34
Mouse 6	0	0.18	0.18	0.28	0.12	1.12	1.76	1.85	1.17
Mouse 7	0	0	0.05	1.47	1.44	1.59	2.46	3.08	2.57

## Sheet: Supp fig2
Raw data for Supplementary Figure 2e (Mean HPL intensity per cell):
		No ECM
	Well 1	Well 2	Well 3
UT	4490000	3640000	4230000
CYTO	5590000	5810000	6190000
		Cartilage ECM
	Well 1	Well 2	Well 3
UT	4300000	5230000	4370000
CYTO	6250000	6420000	6570000

## Sheet: Supp fig3
Raw data for Supplementary Figure 3b (Mean HPL intensity per cell):
			UT
	Well 1	Well 2	Well 3	Well 4	Well 5	Well 6
GFP	634.97	542.72	445.588	502.226	524.751	429.372
ER2-Lec	498.464	538.615	429.064	464.876	470.045	405.18
			CYTO
	Well 1	Well 2	Well 3	Well 4	Well 5	Well 6
GFP	893.783	921.285	740.278	771.746	724.545	784.763
ER2-Lec	483.201	459.417	478.44	438.875	431.19	448.843
Raw data for Supplementary Figure 3d (Safranin O thickness (um)):
Col6a1Cre	Col6a1Cre ER-2Lec
33.13	64.84
36.23	54.56
36.87	49.25
46.87	50.69
39.56	48.01
37.1	59.8
40.02	79.2
22.67	58.05
22.47	68.12
47.41	85.7
27.51	50.53
25	60.53
21.93	51.47
25.29	42.19
17.02	49.09
37.05	82.56
28.07	64.66
44.04	67.18
39.01	53.03
25	61.35
27.45	43.65
28.42	43.41
25.49	36.34
54.74	45.27
20.88	44.01
34.48	50
36.61	82.56
29.73	31.78
45.17	55.44
35.73	33.54
37.65	83
49.39	69.65
39.45	42
40.26	54.12
50.92	80.15
49.64	93.98
44.91	100.56
40.6	72.36
49.24	75.6
41.48	78.23
67.77	56.85
48.05	64.88
58.41	45.96
47.04	32
40.6	51.1
47.16	84.52
40.85	74.24
30.08	88.6
48.76	128.54
32.8	90.2
35.84	64.84
37.12	46.27
32.01	37.21
22.36	51.62
37.33	46.17
25.07	85.6
24.04	106.15
60.16	115.57
36.01	51
25.8	115.45
24.33	96.33
45.17	73
29.83	47.63
31.78	41.03
35.17	76.16
36.01	61.03
35.6	75.16
40.44	72.02
38.47	64.35
35.51	67
49.01	69.26
30.26	53.23
36.4	75.1
41.77	65.73
32.69	69.57
32.01	80
42.48	49.64
46.09	62.42
35.11	70.02
42.01	58.72
37.65	99.36
36.05	49.33
24.08	62.36
29.68	69.97
23.25	56
41	52.08
46.09	42.44
40.45	37.12
34.05	36.23
36.22	43.17
Raw data for Supplementary Figure 3e (Safranin O positive area per mm2 articular cartilage):
Col6a1Cre	Col6a1Cre ER-2Lec
0.511622	0.565593
0.454267	0.493311
0.418978	0.82697
0.581982	0.737456
0.467981	0.743616
0.650174	0.752932
0.48602	0.790021

## Sheet: Supp fig4
Raw data for Supplementary Figure 4c (Mean intensity of OX133 staining):
	Control IgG			Anti-CNX
Cell 1	91.596		Cell 1	55.306
Cell 2	55.876		Cell 2	36.738
Cell 3	37.971		Cell 3	42.278
Cell 4	77.747		Cell 4	32.898
Cell 5	107.555		Cell 5	37.212
Cell 6	120.137		Cell 6	32.828
Cell 7	34.136		Cell 7	25.744
Cell 8	54.161		Cell 8	24.926
Cell 9	51.677		Cell 9	32.188
Cell 10	61.389		Cell 10	60.632
Cell 11	104.854		Cell 11	33.472
Cell 12	36.183		Cell 12	14.196
Cell 13	93.314		Cell 13	34.927
Cell 14	35.664		Cell 14	17.097
Cell 15	92.502		Cell 15	10.759
Cell 16	98.036		Cell 16	14.824
Cell 17	109.905
Cell 18	79.127
Cell 19	150.262
Raw data for Supplementary Figure 4d (%Body weight changes):
Isotype control:							Anti-CNX injected:
Days	Mouse 1	Mouse 2	Mouse 3	Mouse 4			Days	Mouse 1	Mouse 2	Mouse 3	Mouse 4
0	100	100	100	100	100		0	100	100	100	100
3	100	103.3	104.8	101.5	103.2		3	100	107.656	100.508	100
4	100.5	97.6	101.1	102.1	99.1		4	99.4624	103.828	99.4924	97.5728
5	99.5	99.5	101.6	101.4	94.5		5	101.613	104.306	99.4924	95.6311
6	99	100	105.3	100.9	99.5		6	109.677	95.6938	95.9391	95.1456
7	102.1	103.8	105.9	100	104.6		7	101.613	103.828	99.4924	107.282
8	101.5	106.7	104.3	100	100		8	102.688	105.263	100.508	105.34
9	97.9	103.3	101.1	100	104.6		9	102.151	104.306	100.508	110.194
10	102.1	104.3	104.3	105.4	101.8		10	103.226	108.134	107.107	104.854
Raw data for Supplementary Figure 4f (Safranin O positive area per mm2 articular cartilage):
	Isotype	anti-CNX
Joint image 1	0.215178	0.359922
Joint image 2	0.383727	0.709592
Joint image 3	0.255605	0.546311
Joint image 4	0.232639	0.54842
Joint image 5	0.212093	0.33912
Joint image 6	0.209153	0.338931
Joint image 7	0.3457	0.545321
Joint image 8	0.4578	0.4724
Joint image 9	0.2158
Joint image 10	0.1258

## Sheet: Supp fig5
Raw data for Supplementary Figure 5d (Change in paw thickness):
Day			Control						scFv AT1
	Mouse 1	Mouse 2	Mouse 3	Mouse 4	Mouse 5		Mouse 1	Mouse 2	Mouse 3	Mouse 4	Mouse 5
0	0	0	0	0	0		0	0	0	0	0
4	7	0	0	0	0		0	0	0	6	0
5	8	21	4	9	13		0	0	0	0	0
6	92	50	94	83	72		0	0	0	1	0
7	179	140	210	175	197		0	0	0	0	25
8	259	116	243	208	166		0	0	0	90	29
9	249	108	243	221	209		0	0	0	157	64
Raw data for Supplementary Figure 5e (Arthritis scores):
	Day 7	Day 7	Day 10	Day 10
	Control	scFv AT1	Control	scFv AT1
Mouse 1	9	0	5	0
Mouse 2	10	0	13	0
Mouse 3	11	0	12	0
Mouse 4	9	3	12	8
Mouse 5	7	0	8	0
